# Supplementary material for: Primary Care Physician Experiences with Integrated Population-Scale Genetic Testing: A Mixed-Methods Assessment
Source: J Pers Med. 2020 Oct 13;10(4):165. doi: 10.3390/jpm10040165 (PMC7720124; doi:10.3390/jpm10040165)
Supplement: Supplementary file 1 [file jpm-10-00165-s001.zip]

Archive with 2 entries (2 files):
- Lemke et al_EH19-289_Supplementary Mat 1_Interview guide.pdf
- Lemke et al_EH19-289_Supplementary Mat 2_PCP Survey.pdf
